# Supplementary material for: Chemical Attraction of Gall Midge Pollinators (Cecidomyiidae: Cecidomyiinae) to Anthurium acutangulum (Araceae)
Source: J Chem Ecol. 2022 Mar 8;48(3):263–9. doi: 10.1007/s10886-022-01349-3 (PMC8934759; doi:10.1007/s10886-022-01349-3)
Supplement: Supplementary file 2 — Supplementary file2 (ZIP 61319 KB) [file 10886_2022_1349_MOESM2_ESM.zip]

Archive with 1 entries (1 files):
- Etl et al_Gall Midges_Supplementary video.m2ts
