# Supplementary material for: Chemical Attraction of Gall Midge Pollinators (Cecidomyiidae: Cecidomyiinae) to Anthurium acutangulum (Araceae)
Source: J Chem Ecol. 2022 Mar 8;48(3):263–9. doi: 10.1007/s10886-022-01349-3 (PMC8934759; doi:10.1007/s10886-022-01349-3)
Supplement: Supplementary file 3 — Supplementary file3 (XLSX 13 KB) [file 10886_2022_1349_MOESM3_ESM.xlsx]

## Sheet: Table f Suppl
Table S1: Total absolute and relative amounts of single compounds recorded in the dynamic headspace scent samples collected from female and male phase inflorescences of Anthurium acutangulum. Inflorescences were bagged for 1 min and the scents subsequently collected for 2-3 min. The time of scent collection and the Kovats retention index of the compounds (KRI) are also given. *: synthetic standar…
Individual			1	2	3	4	5
Bagging + Collection time (min)			1+3	1+2	1+2	1+2	1+2
Time of scent collection			11:00 pm	1:00 am	1:00 am	3:30 am	3:00 am
Sexual phase of inflorescence			male	male	male	male	female
Amount of scent in sample (µg)			8.09	5.84	3.18	0.32	2.62
	KRI
1-Penten-3-ol	672		0.0674015	0.065198	0.0627818	ꟷ	ꟷ
1-Penten-3-one	677		0.0801783	0.0644158	0.144702	ꟷ	ꟷ
Acetoin*	706		0.636618	ꟷ	0.101616	ꟷ	ꟷ
(E)-2-Hexenal*	854		0.0208826	0.00519637	tr	ꟷ	ꟷ
(Z)-3-Hexen-1-ol*	855		0.143737	0.138482	0.13059	ꟷ	0.127598
1,6-Dioxaspiro[4.4]nonane	976		0.0173646	0.0184389	0.0496574	ꟷ	ꟷ
1-Octen-3-ol*	978		0.00655301	0.0220581	0.0227626	ꟷ	1.35515
3-Octanone*	987		0.01064	ꟷ	0.148995	ꟷ	2.18056
(5S,7S)-trans-Conophtorin*	1066		61.8799	71.1783	64.9423	97.7822	88.8054
unknown (m/z: 68,97,67,111,41,87)	1091		0.488975	0.583163	1.07785	ꟷ	0.0707884
unknown (m/z: 67,55,41,79,109,94)	1105		1.99301	1.81373	1.04009	ꟷ	ꟷ
cis-Conophthorin	1139		5.70448	6.32942	13.3583	2.12449	6.49899
2,6-Nonadienal isomer 1	1146		1.19062	1.0658	0.606794	ꟷ	ꟷ
2,6-Nonadienal isomer 2 and 7-Ethyl-1,6-dioxaspiro(4,5)decane*	1153		0.108257	0.213108	0.291147	0.0933006	0.174987
(E2,Z6)-2,6-Nonadienal*	1157		23.7672	16.1031	11.5795	ꟷ	tr
(E)-2-Nonenal*	1163		1.25242	0.0558292	tr	ꟷ	0.0288859
2,6-Nonadien-1-ol	1168		0.46717	0.423859	0.309282	ꟷ	ꟷ
unknown (m/z: 71,43,128,97,55,113)	1264		0.119088	0.211038	2.55016	ꟷ	ꟷ
(E)-β-Caryophyllene*	1445		ꟷ	ꟷ	0.54806	ꟷ	0.670155
sum of unknowns < 1% in any sample_N compounds			2,05_11	1,71_13	3,04_15	ꟷ	0,09_3
